# Supplementary material for: Coordination of cohabiting phage elements supports bacteria–phage cooperation
Source: Nat Commun. 2019 Nov 21;10:5288. doi: 10.1038/s41467-019-13296-x (PMC6872733; doi:10.1038/s41467-019-13296-x)
Supplement: Supplementary file 3 — Source Data [file 41467_2019_13296_MOESM3_ESM.xlsx]

## Sheet: List of primers
Source Data File, Argov et al.,
List of primers used in this study
Primer name	Sequence (5'-3')
∆mon_A_SalI	AAAAGTCGACTTAAGGCTTGGGCAAATTTTG
∆mon_B	TGCGGAAGAGAAGTTAATTTGGTTGGATATCTCTCCAG
∆mon_C	AGAGATATCCAACCAAATTAACTTCTCTTCCGCAAAAC
∆mon_D_PspOMI	TTTTGGGCCCTGTTCAACCATTTGGTAACATTC
∆(hol-lys)mon_A_PspOMI	AAAGGGCCCGGCTTTATGAGTTCTTTTGATAAACAA
∆(hol-lys)mon_B	CGCTCCTTTTTGGAAAACCTCCTTTTTAGTTAC
∆(hol-lys)mon_C	GGAGGTTTTCCAAAAAGGAGCGGCC
∆(hol-lys)mon_D_SalI	AAAGTCGACCTATTTGGCGGCGGC
∆(hol-lys)f_A	AAAAGGATCCCACATATGATGAAAATGGCG
∆(hol-lys)f_B	CAACAAACTAAATATACATTTTCATCATCCCCC
∆(hol-lys)f_C	ATGATGAAAATGTATATTTAGTTTGTTGCCCTC
∆(hol-lys)f_D	TTTTGAATTCGGAAGGGTTATGACAATCAAACG
mon-CI_F_KpnI	AAAAGGTACCTCACATCCCGCGATGG
mon-CI_R_PstI	TTTTCTGCAGATGGAGCTAAATAAATTTGTAGGAAATAA
pConst_F_ApaLI	AAAAGTGCACAATTTTGCAAAAAGTTGTTGAC
φ_CI-R_KpnI	TTTGGTACCTTATTCTTTTTTCTGTTGCTCATAAAATTC
φ_CI-F_PstI	AAACTGCAGATGTTTAGTAAAAGATTATCTGAGTTGC
∆MpaR_A BamHI	AAAGGATCCCATTTTATCACTCCTTAATTATTGGCTTC
∆MpaR_B	AGATAGGAGAGTCTTTAAAATCACATCCCGCGATG
∆MpaR_C	GGGATGTGATTTTAAAGACTCTCCTATCTACGGAG
∆MpaR_D PstI	TTTCTGCAGAATAAGCTCGATTTTGTTGTTGAG
∆lmaC A PspOMI	AAAAGGGCCCTTGATTTGCTTTTCGATCACCA
∆lmaC B	AATATCACGAAAGTATCATTTATCACTCCTTAATTATTGGCTT
∆lmaC C	TAATTAAGGAGTGATAAATGATACTTTCGTGATATTTTGAAAC
∆lmaC D BamHI	TTTTGGATCCCCGCAACAGCCAATAGTT
∆lmaD B	GGTAAAGCGCCAATTTCTGAATAAATCGATTTTCTTCTTGTTCTAG
∆lmaD BamHI A	AAAAGGATCCTTCTTTCAGGAAAAAAGTCATCTAATC
∆lmaD C	CTAGAACAAGAAGAAAATCGATTTATTCAGAAATTGGCGCTTTACC
∆lmaD salI D	AAAAGTCGACTTCCTTACTAAAATTCCCATTAGCG
pConst F SacI	AAAAGAGCTCAATTTTGCAAAAAGTT
pConst R PstI	TTTCTGCAGCACTCTCCTTCTACATTTTTTAAC
MpaR_R_PstI	TTTCTGCAGTCAAAACTTCTTGTAAACATCAATGG
MpaR_F_SalI	AAAGTCGACTTGTACGAAAAATTGGTAAATAAATACC
MpaR_H54A_R	ACCTACAGTGTATTTGTAAGCCATCAATTCTTCTACTAA
MpaR_H54A_F	TTAGTAGAAGAATTGATGGCTTACAAATACACTGTAGGT
Li_∆MpaR_A_PspoMI	AAAGGGCCCAATAGTAATCGGTTTTTTGGATGC
Li_∆MpaR_B	GGGATGTGATTTTATGAAGACTCTATCACTAGAGTC
Li_∆MpaR_C	GTGATAGAGTCTTCATAAAATCACATCCCGCGATG
Li_∆MpaR_D_SalI	AAAGTCGACTTGATACTCCAATAAATTTGCTGATTTC
lexA3_A	AAAAGGATCCCACCTCTGAATAGTCGCTTCCC
lexA3_B	GATAGGCATATCTGCTGTTACTTTTCCGATAATAGGAATATTTAC
lexA3_C	GGAAAAGTAACAGCAGATATGCCTATCACAGCAATTGAGAAC
lexA3_D	TTTTCTGCAGGGCCATATCCAAGGGAAGTCAG

## Sheet: Fig1A and Fig S1
Fig 1A and Supplementary Figure 1
Data shown in the figures is a mean of three independent biological experiments N=3. Standard deviation is presented.
		BHI NO MMC 1				BHI NO MMC 2				BHI NO MMC 3				BHI WITH MMC 1					BHI WITH MMC 2					BHI WITH MMC 3
TIME	TEMP	WT Lm NO MC	∆∆lysis-mon-iPE (NO MC)	∆lysis-mon (NO MMC)	∆lysis-iPE (NO MMC)	WT Lm NO MC	∆∆lysis-mon-iPE (NO MC)	∆lysis-mon (NO MMC)	∆lysis-iPE (NO MMC)	WT Lm NO MC	∆∆lysis-mon-iPE (NO MC)	∆lysis-mon (NO MMC)	∆lysis-iPE (NO MMC)	WT Lm MMC	∆∆lysis-mon-iPE MMC	∆lysis-mon MMC	∆lysis-iPE MMC	BLANK 1	WT Lm MMC	∆∆lysis-mon-iPE MMC	∆lysis-mon MMC	∆lysis-iPE MMC	BLANK 2	WT Lm MMC	∆∆lysis-mon-iPE MMC	∆lysis-mon MMC	∆lysis-iPE MMC	BLANK 3
0s	30.1 °C	0.1714	0.1746	0.173	0.1746	0.1845	0.1851	0.175	0.1814	0.181	0.1828	0.1794	0.1822	0.1735	0.1775	0.1757	0.1788	0.144	0.1729	0.1788	0.1657	0.1728	0.1358	0.1699	0.1699	0.1706	0.1672	0.1278
900s	29.9 °C	0.1742	0.1796	0.1747	0.1782	0.1849	0.1845	0.1776	0.1832	0.1828	0.1859	0.1816	0.1849	0.174	0.1775	0.1776	0.1815	0.1428	0.1736	0.1795	0.1696	0.1748	0.1376	0.1714	0.1714	0.1732	0.1688	0.1283
1800s	30.1 °C	0.179	0.1817	0.1758	0.1784	0.189	0.1875	0.1783	0.1843	0.186	0.1858	0.1822	0.1846	0.1781	0.1788	0.1778	0.1805	0.1428	0.1788	0.1808	0.1706	0.1756	0.1343	0.1774	0.1733	0.1743	0.1701	0.1262
2700s	30.1 °C	0.1857	0.1886	0.1827	0.1858	0.1954	0.194	0.185	0.1917	0.1925	0.1923	0.1894	0.1933	0.1852	0.1853	0.1854	0.1891	0.1424	0.1849	0.1879	0.1769	0.1839	0.1357	0.1851	0.1802	0.1817	0.1788	0.1261
3600s	29.9 °C	0.1977	0.1987	0.1942	0.1964	0.2069	0.2031	0.1971	0.2024	0.205	0.2024	0.2014	0.2043	0.1966	0.1944	0.1965	0.1993	0.141	0.1963	0.1976	0.1889	0.1943	0.1353	0.1968	0.1899	0.1926	0.1883	0.1255
4499s	29.8 °C	0.2075	0.2087	0.203	0.2045	0.2169	0.2123	0.2056	0.2103	0.2151	0.2115	0.2099	0.212	0.2081	0.2044	0.2059	0.2075	0.1423	0.208	0.2078	0.1978	0.203	0.1352	0.2084	0.2003	0.2017	0.1987	0.1261
5399s	30.4 °C	0.2177	0.2173	0.212	0.2136	0.2274	0.22	0.214	0.2181	0.2253	0.2204	0.2176	0.2197	0.2186	0.2139	0.2149	0.2161	0.141	0.2185	0.2176	0.2079	0.2124	0.1343	0.2188	0.2109	0.2115	0.2084	0.1247
6299s	30.0 °C	0.2313	0.2291	0.2224	0.2249	0.2416	0.2335	0.2246	0.2306	0.2409	0.2329	0.2284	0.2313	0.2316	0.2255	0.2251	0.2282	0.1429	0.2306	0.2283	0.2174	0.2236	0.1346	0.2312	0.2223	0.2212	0.2205	0.126
7199s	30.1 °C	0.2479	0.2441	0.2373	0.2408	0.2584	0.2468	0.2396	0.2455	0.256	0.2468	0.2432	0.2481	0.2466	0.2372	0.238	0.2414	0.1414	0.246	0.2417	0.231	0.2382	0.1357	0.2462	0.2351	0.2348	0.2336	0.1249
8099s	30.5 °C	0.2666	0.2621	0.2571	0.2589	0.2774	0.2647	0.2586	0.2631	0.2758	0.2642	0.2628	0.2651	0.2634	0.2518	0.2561	0.2578	0.1413	0.2629	0.2564	0.2497	0.2554	0.1353	0.2634	0.2502	0.2539	0.2525	0.1256
8999s	30.1 °C	0.2894	0.283	0.2759	0.2793	0.2996	0.286	0.2788	0.2851	0.2983	0.2837	0.2818	0.286	0.2794	0.2659	0.2707	0.2752	0.1409	0.2796	0.2711	0.2644	0.2722	0.1339	0.2805	0.2659	0.2685	0.2694	0.1248
9899s	30.1 °C	0.3182	0.3087	0.3017	0.3039	0.3275	0.3124	0.3037	0.3115	0.3269	0.309	0.3073	0.311	0.3014	0.2857	0.2918	0.297	0.141	0.3017	0.2905	0.2851	0.2938	0.1358	0.3038	0.285	0.2888	0.2912	0.1255
10799s	30.5 °C	0.3505	0.339	0.3323	0.334	0.3606	0.3423	0.3333	0.3425	0.3601	0.3389	0.3362	0.3423	0.3252	0.3062	0.3144	0.3229	0.1413	0.3255	0.3109	0.3073	0.3184	0.1347	0.3285	0.3056	0.3126	0.315	0.1255
11699s	30.1 °C	0.3881	0.3729	0.365	0.3663	0.3981	0.377	0.3667	0.3749	0.3981	0.3728	0.3696	0.3739	0.3518	0.3285	0.3376	0.3437	0.1412	0.3509	0.3336	0.3303	0.34	0.1354	0.3549	0.3276	0.3357	0.3396	0.1263
12599s	30.5 °C	0.4275	0.4088	0.4018	0.4037	0.4377	0.4128	0.4035	0.4131	0.438	0.4081	0.4064	0.4129	0.376	0.3487	0.3614	0.3707	0.1417	0.3731	0.3537	0.3549	0.3656	0.1354	0.3773	0.3494	0.3591	0.3649	0.1265
13499s	29.9 °C	0.4658	0.4473	0.4419	0.44	0.4766	0.4506	0.4436	0.4487	0.4767	0.4456	0.4466	0.4491	0.4006	0.3735	0.3892	0.3967	0.1406	0.3976	0.3766	0.3826	0.3927	0.1345	0.4014	0.3726	0.3865	0.3924	0.1259
14399s	30.3 °C	0.5026	0.4819	0.4771	0.4762	0.5124	0.4837	0.4755	0.4851	0.5128	0.4809	0.4778	0.4833	0.4204	0.3961	0.4089	0.42	0.1415	0.4161	0.3984	0.4027	0.4155	0.1353	0.4209	0.3944	0.4056	0.4133	0.125
15299s	30.4 °C	0.53	0.5216	0.5172	0.5173	0.5398	0.5236	0.5174	0.5268	0.5372	0.5162	0.5175	0.5216	0.4344	0.4148	0.4229	0.4315	0.141	0.4284	0.4191	0.4161	0.4273	0.1351	0.4336	0.4131	0.4188	0.4273	0.1251
16199s	30.5 °C	0.5402	0.5338	0.5396	0.5393	0.5507	0.5357	0.5405	0.5487	0.5501	0.5308	0.5367	0.5427	0.4411	0.4343	0.4331	0.4454	0.1402	0.4356	0.4373	0.4268	0.4393	0.1335	0.4382	0.4327	0.4276	0.4373	0.1248
17099s	30.2 °C	0.5561	0.5484	0.5535	0.553	0.5665	0.551	0.5532	0.5604	0.5658	0.5454	0.55	0.5555	0.4402	0.4527	0.4369	0.4452	0.1414	0.434	0.4563	0.4301	0.4404	0.1347	0.438	0.4494	0.4287	0.4375	0.1258
17999s	30.1 °C	0.5724	0.563	0.5715	0.5716	0.5825	0.5654	0.5718	0.5793	0.5813	0.5609	0.5693	0.5757	0.4323	0.4632	0.4285	0.4363	0.1406	0.4269	0.4694	0.4226	0.433	0.1369	0.4297	0.4623	0.4209	0.4291	0.1267
18899s	29.9 °C	0.5865	0.5802	0.585	0.5853	0.5971	0.5818	0.5859	0.5929	0.5959	0.5753	0.5834	0.5897	0.4184	0.4754	0.4103	0.4187	0.1414	0.4132	0.4805	0.4028	0.4144	0.1365	0.416	0.4741	0.401	0.4101	0.1272
19799s	30.1 °C	0.5985	0.5932	0.6012	0.6002	0.6099	0.5951	0.6021	0.6081	0.6086	0.5903	0.5999	0.6038	0.4005	0.4866	0.3959	0.403	0.1413	0.3959	0.4921	0.3889	0.3979	0.1374	0.3976	0.4861	0.3876	0.3939	0.1303
20699s	30.1 °C	0.611	0.6054	0.6118	0.6129	0.6217	0.6069	0.6123	0.6206	0.6194	0.6006	0.6086	0.6145	0.3805	0.4961	0.3723	0.3811	0.1408	0.3767	0.5038	0.3648	0.3763	0.1354	0.3779	0.4964	0.3625	0.3701	0.1267
21599s	30.3 °C	0.6205	0.615	0.6234	0.6222	0.63	0.6168	0.6232	0.6304	0.6278	0.6111	0.6202	0.6258	0.3578	0.5036	0.353	0.3608	0.1406	0.3541	0.509	0.3458	0.3564	0.1351	0.3548	0.5024	0.3433	0.3497	0.1259
22499s	30.0 °C	0.6331	0.6275	0.6363	0.6331	0.643	0.6294	0.6359	0.6389	0.6415	0.6232	0.6323	0.6353	0.3432	0.5122	0.3398	0.3447	0.1409	0.3409	0.5203	0.3327	0.3404	0.1354	0.3417	0.5131	0.3308	0.3354	0.1266
23399s	30.1 °C	0.6439	0.6396	0.6454	0.6414	0.6542	0.6404	0.6448	0.6457	0.6519	0.6354	0.6409	0.6426	0.3281	0.5185	0.3256	0.3309	0.1404	0.3251	0.527	0.3185	0.3258	0.1343	0.3265	0.5199	0.3172	0.3205	0.1259
24299s	30.4 °C	0.6541	0.6497	0.6529	0.6498	0.6645	0.6505	0.6513	0.6542	0.6584	0.6476	0.6493	0.6516	0.3158	0.5229	0.3134	0.3181	0.1406	0.313	0.5326	0.3066	0.3142	0.1384	0.3148	0.5269	0.3051	0.3075	0.1314
25199s	30.5 °C	0.6508	0.653	0.6564	0.6557	0.6634	0.654	0.6561	0.6588	0.6603	0.6501	0.656	0.6598	0.3054	0.5291	0.3013	0.3068	0.1417	0.3028	0.5375	0.294	0.3018	0.135	0.3052	0.5329	0.2927	0.295	0.1263
26099s	29.9 °C	0.6492	0.6531	0.6612	0.6605	0.6618	0.655	0.6616	0.6673	0.6613	0.6505	0.6577	0.6613	0.2968	0.5358	0.2942	0.2978	0.1404	0.294	0.5446	0.2862	0.2929	0.1367	0.2963	0.5351	0.2839	0.2858	0.1277
26999s	30.2 °C	0.6471	0.6513	0.6622	0.6597	0.6603	0.6532	0.662	0.6662	0.6564	0.6482	0.6575	0.6603	0.2899	0.5351	0.2876	0.2883	0.1415	0.287	0.5431	0.2799	0.2854	0.1357	0.2869	0.5309	0.2767	0.2781	0.1257
27899s	29.7 °C	0.6468	0.6493	0.6588	0.6593	0.66	0.6516	0.6591	0.665	0.6579	0.6469	0.6541	0.6599	0.2831	0.5328	0.2799	0.2834	0.1401	0.2812	0.5409	0.2731	0.2791	0.1346	0.2772	0.5299	0.2691	0.2705	0.1263
28799s	30.1 °C	0.6464	0.6495	0.6591	0.6581	0.6611	0.6522	0.6602	0.6648	0.6567	0.6466	0.6545	0.6586	0.2746	0.5313	0.277	0.2794	0.1407	0.274	0.541	0.2695	0.2748	0.1359	0.268	0.5298	0.2663	0.2665	0.1268
29699s	30.1 °C	0.6454	0.6483	0.6588	0.6549	0.6618	0.6509	0.6591	0.6619	0.6554	0.6465	0.6527	0.6564	0.2677	0.531	0.2717	0.2726	0.1422	0.2664	0.5402	0.2636	0.267	0.1357	0.2615	0.5281	0.2602	0.2617	0.1256
30599s	30.1 °C	0.6446	0.6457	0.6557	0.6521	0.6611	0.6492	0.6564	0.6613	0.6568	0.6462	0.6517	0.6556	0.2622	0.529	0.2652	0.2691	0.1415	0.2602	0.5393	0.2594	0.2638	0.1343	0.2561	0.5271	0.255	0.2585	0.1255
31499s	30.3 °C	0.6434	0.646	0.6534	0.6497	0.6591	0.6491	0.6534	0.6592	0.6545	0.6417	0.6498	0.6529	0.257	0.528	0.2601	0.263	0.1417	0.2559	0.5383	0.2539	0.2563	0.1347	0.2513	0.5247	0.2511	0.2532	0.1263
32399s	30.1 °C	0.6464	0.6467	0.6557	0.6505	0.6608	0.6495	0.656	0.6612	0.6587	0.6442	0.6507	0.653	0.2534	0.5268	0.2587	0.264	0.1422	0.2517	0.5373	0.2519	0.2571	0.1344	0.2469	0.523	0.2494	0.2501	0.1254
33299s	30.1 °C	0.6469	0.6494	0.6565	0.6493	0.6611	0.6505	0.6579	0.6607	0.6561	0.6454	0.6512	0.6529	0.2501	0.5255	0.2558	0.2568	0.1407	0.247	0.535	0.2476	0.2536	0.1352	0.2425	0.5216	0.2482	0.2451	0.1259
34199s	29.9 °C	0.6481	0.6481	0.6547	0.6484	0.6624	0.6496	0.6554	0.6597	0.657	0.6445	0.6491	0.65	0.2473	0.5216	0.2498	0.2512	0.1403	0.2442	0.5321	0.2428	0.2491	0.1334	0.2389	0.5213	0.2426	0.2406	0.1264
35099s	30.3 °C	0.6484	0.6521	0.6571	0.6471	0.664	0.6509	0.657	0.66	0.6573	0.6446	0.6517	0.6503	0.2457	0.523	0.2463	0.2456	0.1414	0.242	0.5328	0.2406	0.245	0.1348	0.2371	0.5201	0.2393	0.2372	0.1269
35999s	29.9 °C	0.6485	0.6529	0.658	0.6501	0.6643	0.6522	0.6574	0.6633	0.6561	0.6459	0.6516	0.6534	0.2428	0.5209	0.2432	0.2449	0.1408	0.2394	0.5321	0.2376	0.243	0.1342	0.235	0.5183	0.2377	0.2352	0.1258
36899s	30.1 °C	0.6471	0.6512	0.6558	0.6451	0.6621	0.6509	0.6559	0.6593	0.6543	0.6441	0.6476	0.6488	0.2411	0.518	0.2389	0.2396	0.1419	0.2363	0.5305	0.2318	0.2366	0.135	0.232	0.5158	0.2321	0.2312	0.1265
37799s	30.2 °C	0.6456	0.6505	0.6551	0.6456	0.6589	0.6514	0.6559	0.6601	0.6524	0.6445	0.6468	0.6491	0.2386	0.5162	0.235	0.2374	0.1413	0.2337	0.529	0.2298	0.2314	0.1345	0.2299	0.5131	0.2289	0.2285	0.1264
38699s	30.1 °C	0.6445	0.6493	0.652	0.6446	0.6568	0.6504	0.6538	0.6589	0.6516	0.6428	0.6455	0.6488	0.2367	0.5141	0.2295	0.2332	0.141	0.2315	0.5266	0.2263	0.2276	0.1345	0.2266	0.5103	0.2257	0.2207	0.1269
39599s	30.4 °C	0.6427	0.6474	0.6519	0.6445	0.654	0.6493	0.6535	0.659	0.6495	0.6413	0.6445	0.647	0.2335	0.5128	0.2292	0.2281	0.1409	0.2281	0.5248	0.226	0.2255	0.1344	0.2221	0.5071	0.2232	0.2203	0.1266
40499s	30.1 °C	0.6431	0.6494	0.6495	0.642	0.6549	0.6523	0.6527	0.6564	0.651	0.643	0.6437	0.6469	0.2326	0.5128	0.2258	0.2253	0.1411	0.2264	0.5238	0.2246	0.2198	0.1337	0.2223	0.507	0.2199	0.2124	0.126
41399s	30.2 °C	0.6413	0.6453	0.6475	0.6429	0.6523	0.6483	0.6506	0.6562	0.648	0.6409	0.6442	0.6474	0.2304	0.5085	0.2224	0.2226	0.1409	0.2242	0.5206	0.2182	0.2157	0.1336	0.2179	0.5023	0.2156	0.2102	0.1252
42299s	30.1 °C	0.6408	0.6456	0.6477	0.6455	0.6517	0.6495	0.6514	0.6565	0.6475	0.6419	0.6465	0.6506	0.229	0.5063	0.2227	0.222	0.1407	0.222	0.5203	0.2169	0.2169	0.1347	0.2174	0.5018	0.2126	0.2103	0.1256
43199s	30.1 °C	0.6413	0.6447	0.6461	0.6434	0.6526	0.6496	0.6498	0.6535	0.6507	0.642	0.6462	0.6491	0.2278	0.5056	0.22	0.2185	0.141	0.2211	0.5193	0.2153	0.2125	0.1341	0.2166	0.5008	0.2091	0.2081	0.1254
44099s	30.1 °C	0.6409	0.6452	0.6451	0.6453	0.6515	0.6489	0.6481	0.6535	0.646	0.6407	0.6443	0.6497	0.2261	0.5029	0.2169	0.219	0.1416	0.2196	0.5171	0.2137	0.2116	0.1337	0.2144	0.4989	0.2071	0.2053	0.1258
44999s	29.9 °C	0.6392	0.6441	0.6448	0.6427	0.65	0.6507	0.647	0.6509	0.6456	0.6416	0.6432	0.6467	0.2243	0.5012	0.2141	0.2146	0.1407	0.2174	0.5158	0.2102	0.209	0.1341	0.2118	0.4963	0.205	0.2047	0.1263
45899s	29.9 °C	0.6402	0.6442	0.6446	0.6435	0.651	0.6509	0.6466	0.6509	0.6444	0.6417	0.6428	0.6463	0.2239	0.5012	0.2117	0.2115	0.1416	0.2172	0.5152	0.2082	0.2066	0.1374	0.2125	0.4955	0.2035	0.203	0.1313
46799s	29.9 °C	0.6395	0.6439	0.6456	0.6437	0.6497	0.649	0.6469	0.6509	0.6436	0.6413	0.6422	0.6459	0.222	0.4986	0.2102	0.2102	0.1413	0.2147	0.5126	0.2057	0.2047	0.1339	0.2102	0.4925	0.2015	0.2028	0.1265
47699s	30.2 °C	0.6381	0.6434	0.6456	0.643	0.6474	0.6474	0.6463	0.6514	0.6418	0.6372	0.641	0.6453	0.2205	0.4953	0.2097	0.2086	0.1402	0.2125	0.5089	0.2027	0.2028	0.1367	0.2087	0.4896	0.2	0.2001	0.129
48599s	29.9 °C	0.6377	0.6442	0.6478	0.6442	0.6475	0.6471	0.6481	0.6521	0.642	0.6401	0.643	0.6457	0.2195	0.4931	0.2081	0.2069	0.1405	0.2112	0.5082	0.202	0.2029	0.1357	0.2069	0.4876	0.1993	0.199	0.126
49499s	30.0 °C	0.6374	0.6454	0.6456	0.6433	0.6464	0.6456	0.6461	0.651	0.6408	0.6391	0.6395	0.6435	0.2177	0.4911	0.206	0.2053	0.1415	0.2107	0.5068	0.1995	0.2001	0.138	0.2065	0.4858	0.1968	0.197	0.1299
50399s	29.7 °C	0.6362	0.6452	0.6455	0.6418	0.6453	0.6459	0.6459	0.6503	0.6397	0.6395	0.6392	0.6433	0.2172	0.4884	0.2054	0.2038	0.1402	0.2098	0.506	0.1985	0.1999	0.1352	0.204	0.4826	0.1955	0.195	0.1259
51299s	30.1 °C	0.6363	0.6444	0.6452	0.6401	0.6445	0.6464	0.6454	0.6493	0.6408	0.6392	0.6387	0.641	0.215	0.4865	0.2036	0.2008	0.1401	0.209	0.5055	0.1969	0.1969	0.135	0.203	0.4823	0.1943	0.1931	0.1262
52199s	29.9 °C	0.634	0.643	0.645	0.6415	0.6421	0.6447	0.6458	0.6506	0.6367	0.639	0.6387	0.6434	0.2128	0.4828	0.2017	0.2002	0.1417	0.2071	0.5024	0.1963	0.198	0.1365	0.2004	0.478	0.1928	0.1931	0.1263
53099s	29.9 °C	0.6335	0.6439	0.6432	0.6402	0.642	0.6452	0.6444	0.6494	0.6362	0.6384	0.6365	0.6417	0.2119	0.4805	0.2012	0.1988	0.1406	0.2061	0.5005	0.1936	0.1948	0.1342	0.2001	0.4758	0.1916	0.1911	0.1251
53999s	30.0 °C	0.6324	0.6435	0.643	0.6408	0.6406	0.6454	0.6439	0.6495	0.6343	0.6395	0.6363	0.6402	0.2103	0.4781	0.1998	0.1977	0.1399	0.206	0.4986	0.192	0.1935	0.1334	0.1978	0.4734	0.1905	0.1901	0.1259
54899s	30.5 °C	0.6318	0.6442	0.645	0.6393	0.6399	0.6451	0.6445	0.6474	0.6369	0.6386	0.6373	0.6387	0.2092	0.4763	0.1993	0.1955	0.1403	0.2059	0.4992	0.1927	0.1922	0.1352	0.1964	0.4731	0.1905	0.1898	0.1251
55799s	29.9 °C	0.6292	0.6408	0.6406	0.6373	0.6377	0.643	0.6407	0.646	0.6315	0.637	0.6333	0.6376	0.207	0.474	0.1963	0.194	0.1405	0.2041	0.4959	0.1886	0.1909	0.134	0.1951	0.4701	0.1881	0.1891	0.1244
56699s	30.1 °C	0.6285	0.6421	0.6413	0.6373	0.6365	0.6441	0.6414	0.6459	0.6322	0.6387	0.6334	0.6374	0.2059	0.4724	0.1954	0.1949	0.141	0.2032	0.4945	0.1876	0.1898	0.1332	0.1945	0.4693	0.1878	0.1881	0.1246
57599s	30.0 °C	0.6272	0.6432	0.6395	0.6345	0.6359	0.6451	0.6388	0.6427	0.6314	0.6379	0.6313	0.6349	0.2043	0.4713	0.1921	0.1928	0.1418	0.2027	0.4932	0.1848	0.1885	0.1354	0.1946	0.4674	0.1849	0.1859	0.1282
58499s	29.9 °C	0.6268	0.6408	0.639	0.6343	0.635	0.6439	0.6387	0.6438	0.6299	0.6386	0.6306	0.6352	0.2027	0.4689	0.191	0.1925	0.1394	0.202	0.4925	0.1856	0.188	0.1354	0.193	0.4632	0.1855	0.1859	0.1307
59399s	30.0 °C	0.6266	0.6391	0.6383	0.6343	0.6347	0.6431	0.6379	0.6429	0.6317	0.6333	0.6297	0.6345	0.201	0.465	0.1897	0.1917	0.1405	0.2008	0.4893	0.1841	0.1878	0.1344	0.1935	0.4595	0.1859	0.1839	0.1258
60299s	30.1 °C	0.6244	0.6406	0.6384	0.6313	0.6332	0.6429	0.6373	0.641	0.6274	0.6346	0.6288	0.6319	0.1998	0.4639	0.1881	0.1904	0.14	0.2002	0.4884	0.1835	0.1851	0.1329	0.1922	0.4575	0.1842	0.1821	0.1244
61199s	30.3 °C	0.6206	0.6371	0.6362	0.6307	0.6294	0.6405	0.6357	0.6407	0.6237	0.6299	0.6266	0.6312	0.1992	0.4596	0.188	0.1902	0.1394	0.1994	0.4853	0.1824	0.1847	0.1328	0.1925	0.455	0.1843	0.1827	0.1253
62099s	30.1 °C	0.6219	0.6382	0.6358	0.6289	0.6308	0.6415	0.6352	0.6384	0.627	0.6335	0.6257	0.6291	0.2	0.4593	0.1864	0.188	0.1399	0.1987	0.4862	0.1801	0.1828	0.1329	0.1922	0.4537	0.1832	0.1817	0.1254
62999s	30.1 °C	0.6207	0.6383	0.6337	0.6296	0.6291	0.641	0.6331	0.6391	0.6234	0.6317	0.6238	0.6306	0.1999	0.4594	0.1852	0.1891	0.1407	0.1991	0.4855	0.1787	0.1834	0.133	0.1916	0.4529	0.182	0.1803	0.1252
63899s	30.1 °C	0.6197	0.6383	0.6327	0.6261	0.6282	0.64	0.6309	0.6357	0.6201	0.6312	0.6209	0.626	0.1989	0.4582	0.1854	0.187	0.1398	0.1975	0.4846	0.1782	0.1817	0.1333	0.1918	0.452	0.1826	0.1798	0.1247
64799s	30.4 °C	0.6177	0.6371	0.6333	0.6267	0.6266	0.6402	0.6322	0.6357	0.6217	0.6319	0.6225	0.6276	0.1987	0.4571	0.1865	0.1883	0.1402	0.1972	0.4843	0.1794	0.1831	0.1339	0.1912	0.4514	0.184	0.1804	0.1256
MEAN		BHI NO MMC				BHI WITH MMC
		WT Lm NO MC	∆∆lysis-mon-iPE (NO MC)	∆lysis-mon (NO MMC)	∆lysis-iPE (NO MMC)	WT Lm MMC	∆∆lysis-mon-iPE MMC	∆lysis-mon MMC	∆lysis-iPE MMC	BLANK
0 s	0.0°C	0.17897	0.18083	0.1758	0.1794	0.1721	0.1754	0.17067	0.17293	0.13587
900 s	0.0°C	0.18063	0.18333	0.17797	0.1821	0.173	0.17613	0.17347	0.17503	0.13623
1800 s	0.0°C	0.18467	0.185	0.17877	0.18243	0.1781	0.17763	0.17423	0.1754	0.13443
2700 s	0.0°C	0.1912	0.19163	0.1857	0.19027	0.18507	0.18447	0.18133	0.18393	0.13473
3600 s	0.0°C	0.2032	0.2014	0.19757	0.20103	0.19657	0.19397	0.19267	0.19397	0.13393
4499 s	0.0°C	0.21317	0.21083	0.20617	0.20893	0.20817	0.20417	0.2018	0.20307	0.13453
5399 s	0.0°C	0.22347	0.21923	0.21453	0.21713	0.21863	0.21413	0.21143	0.2123	0.13333
6299 s	0.0°C	0.23793	0.23183	0.22513	0.22893	0.23113	0.22537	0.22123	0.2241	0.1345
7199 s	0.0°C	0.2541	0.2459	0.24003	0.2448	0.24627	0.238	0.2346	0.23773	0.134
8099 s	0.0°C	0.27327	0.26367	0.2595	0.26237	0.26323	0.2528	0.25323	0.25523	0.13407
8999 s	0.0°C	0.29577	0.28423	0.27883	0.28347	0.27983	0.26763	0.26787	0.27227	0.1332
9899 s	0.0°C	0.3242	0.31003	0.30423	0.3088	0.3023	0.28707	0.28857	0.294	0.1341
10799 s	0.0°C	0.35707	0.34007	0.33393	0.3396	0.3264	0.30757	0.31143	0.31877	0.13383
11699 s	0.0°C	0.39477	0.37423	0.3671	0.3717	0.35253	0.3299	0.33453	0.3411	0.1343
12599 s	0.0°C	0.4344	0.4099	0.4039	0.4099	0.37547	0.3506	0.35847	0.36707	0.13453
13499 s	0.0°C	0.47303	0.44783	0.44403	0.44593	0.39987	0.37423	0.3861	0.39393	0.13367
14399 s	0.0°C	0.50927	0.48217	0.4768	0.48153	0.41913	0.3963	0.40573	0.41627	0.13393
15299 s	0.0°C	0.53567	0.52047	0.51737	0.5219	0.43213	0.41567	0.41927	0.4287	0.13373
16199 s	0.0°C	0.547	0.53343	0.53893	0.54357	0.4383	0.43477	0.42917	0.44067	0.13283
17099 s	0.0°C	0.5628	0.54827	0.55223	0.5563	0.4374	0.4528	0.4319	0.44103	0.13397
17999 s	0.0°C	0.57873	0.5631	0.57087	0.57553	0.42963	0.46497	0.424	0.4328	0.13473
18899 s	0.0°C	0.59317	0.5791	0.58477	0.5893	0.41587	0.47667	0.4047	0.4144	0.13503
19799 s	0.0°C	0.60567	0.59287	0.60107	0.60403	0.398	0.48827	0.3908	0.39827	0.13633
20699 s	0.0°C	0.61737	0.6043	0.6109	0.616	0.37837	0.49877	0.36653	0.37583	0.1343
21599 s	0.0°C	0.6261	0.6143	0.62227	0.62613	0.35557	0.505	0.34737	0.35563	0.13387
22499 s	0.0°C	0.6392	0.6267	0.63483	0.63577	0.34193	0.5152	0.33443	0.34017	0.1343
23399 s	0.0°C	0.65	0.63847	0.6437	0.64323	0.32657	0.5218	0.32043	0.32573	0.13353
24299 s	0.0°C	0.659	0.64927	0.65117	0.65187	0.31453	0.52747	0.30837	0.31327	0.1368
25199 s	0.0°C	0.65817	0.65237	0.65617	0.6581	0.30447	0.53317	0.296	0.3012	0.13433
26099 s	0.0°C	0.65743	0.65287	0.66017	0.66303	0.2957	0.5385	0.2881	0.29217	0.13493
26999 s	0.0°C	0.6546	0.6509	0.66057	0.66207	0.28793	0.53637	0.2814	0.28393	0.1343
27899 s	0.0°C	0.6549	0.64927	0.65733	0.6614	0.2805	0.53453	0.27403	0.27767	0.13367
28799 s	0.0°C	0.65473	0.64943	0.65793	0.6605	0.2722	0.53403	0.27093	0.27357	0.13447
29699 s	0.0°C	0.6542	0.64857	0.65687	0.65773	0.2652	0.5331	0.26517	0.2671	0.1345
30599 s	0.0°C	0.65417	0.64703	0.6546	0.65633	0.2595	0.5318	0.25987	0.2638	0.13377
31499 s	0.0°C	0.65233	0.6456	0.6522	0.65393	0.25473	0.53033	0.25503	0.2575	0.13423
32399 s	0.0°C	0.6553	0.6468	0.65413	0.6549	0.25067	0.52903	0.25333	0.25707	0.134
33299 s	0.0°C	0.6547	0.64843	0.6552	0.6543	0.24653	0.52737	0.25053	0.25183	0.13393
34199 s	0.0°C	0.65583	0.6474	0.65307	0.6527	0.24347	0.525	0.24507	0.24697	0.13337
35099 s	0.0°C	0.65657	0.6492	0.65527	0.65247	0.2416	0.5253	0.24207	0.2426	0.13437
35999 s	0.0°C	0.6563	0.65033	0.65567	0.6556	0.23907	0.52377	0.2395	0.24103	0.1336
36899 s	0.0°C	0.6545	0.64873	0.6531	0.65107	0.23647	0.52143	0.23427	0.2358	0.13447
37799 s	0.0°C	0.6523	0.6488	0.6526	0.6516	0.23407	0.51943	0.23123	0.23243	0.13407
38699 s	0.0°C	0.65097	0.6475	0.65043	0.65077	0.2316	0.517	0.22717	0.22717	0.13413
39599 s	0.0°C	0.64873	0.646	0.64997	0.65017	0.2279	0.5149	0.22613	0.22463	0.13397
40499 s	0.0°C	0.64967	0.64823	0.64863	0.64843	0.2271	0.51453	0.22343	0.21917	0.1336
41399 s	0.0°C	0.6472	0.64483	0.64743	0.64883	0.22417	0.51047	0.21873	0.21617	0.13323
42299 s	0.0°C	0.64667	0.64567	0.64853	0.65087	0.2228	0.50947	0.2174	0.2164	0.13367
43199 s	0.0°C	0.6482	0.64543	0.64737	0.64867	0.22183	0.50857	0.2148	0.21303	0.1335
44099 s	0.0°C	0.64613	0.64493	0.64583	0.6495	0.22003	0.5063	0.21257	0.21197	0.1337
44999 s	0.0°C	0.64493	0.64547	0.645	0.64677	0.21783	0.50443	0.20977	0.20943	0.1337
45899 s	0.0°C	0.6452	0.6456	0.64467	0.6469	0.21787	0.50397	0.2078	0.20703	0.13677
46799 s	0.0°C	0.64427	0.64473	0.6449	0.64683	0.21563	0.50123	0.2058	0.2059	0.1339
47699 s	0.0°C	0.64243	0.64267	0.6443	0.64657	0.2139	0.49793	0.20413	0.20383	0.1353
48599 s	0.0°C	0.6424	0.6438	0.6463	0.64733	0.21253	0.4963	0.20313	0.20293	0.13407
49499 s	0.0°C	0.64153	0.64337	0.64373	0.64593	0.21163	0.49457	0.20077	0.2008	0.13647
50399 s	0.0°C	0.6404	0.64353	0.64353	0.64513	0.21033	0.49233	0.1998	0.19957	0.13377
51299 s	0.0°C	0.64053	0.64333	0.6431	0.64347	0.209	0.49143	0.19827	0.19693	0.13377
52199 s	0.0°C	0.6376	0.64223	0.64317	0.64517	0.20677	0.48773	0.19693	0.1971	0.13483
53099 s	0.0°C	0.63723	0.6425	0.64137	0.64377	0.20603	0.4856	0.19547	0.1949	0.1333
53999 s	0.0°C	0.63577	0.6428	0.64107	0.6435	0.2047	0.48337	0.1941	0.19377	0.13307
54899 s	0.0°C	0.6362	0.64263	0.64227	0.6418	0.20383	0.48287	0.19417	0.1925	0.13353
55799 s	0.0°C	0.6328	0.64027	0.6382	0.6403	0.20207	0.48	0.191	0.19133	0.13297
56699 s	0.0°C	0.6324	0.64163	0.6387	0.6402	0.2012	0.47873	0.19027	0.19093	0.13293
57599 s	0.0°C	0.6315	0.64207	0.63653	0.63737	0.20053	0.4773	0.18727	0.18907	0.13513
58499 s	0.0°C	0.63057	0.6411	0.6361	0.63777	0.19923	0.47487	0.18737	0.1888	0.13517
59399 s	0.0°C	0.631	0.6385	0.6353	0.63723	0.19843	0.47127	0.18657	0.1878	0.13357
60299 s	0.0°C	0.62833	0.63937	0.63483	0.63473	0.1974	0.46993	0.18527	0.18587	0.13243
61199 s	0.0°C	0.62457	0.63583	0.63283	0.6342	0.19703	0.46663	0.1849	0.18587	0.1325
62099 s	0.0°C	0.62657	0.63773	0.63223	0.63213	0.19697	0.4664	0.18323	0.18417	0.13273
62999 s	0.0°C	0.6244	0.637	0.6302	0.6331	0.19687	0.46593	0.18197	0.18427	0.13297
63899 s	0.0°C	0.62267	0.6365	0.62817	0.62927	0.19607	0.46493	0.18207	0.18283	0.1326
64799 s	0.0°C	0.622	0.6364	0.62933	0.63	0.1957	0.46427	0.1833	0.18393	0.13323
MEAN - BLANK		BHI NO MMC				BHI WITH MMC
		WT Lm NO MC	∆∆lysis-mon-iPE (NO MC)	∆lysis-mon (NO MMC)	∆lysis-iPE (NO MMC)	WT Lm MMC	∆∆lysis-mon-iPE MMC	∆lysis-mon MMC	∆lysis-iPE MMC
		0.0431	0.044967	0.039933	0.043533	0.036233	0.039533	0.0348	0.037067
		0.0444	0.0471	0.041733	0.045867	0.036767	0.0399	0.037233	0.0388
		0.050233	0.050567	0.044333	0.048	0.043667	0.0432	0.0398	0.040967
		0.056467	0.0569	0.050967	0.055533	0.050333	0.049733	0.0466	0.0492
		0.069267	0.067467	0.063633	0.0671	0.062633	0.060033	0.058733	0.060033
		0.078633	0.0763	0.071633	0.0744	0.073633	0.069633	0.067267	0.068533
		0.090133	0.0859	0.0812	0.0838	0.0853	0.0808	0.0781	0.078967
		0.10343	0.097333	0.090633	0.094433	0.096633	0.090867	0.086733	0.0896
		0.1201	0.1119	0.10603	0.1108	0.11227	0.104	0.1006	0.10373
		0.1392	0.1296	0.12543	0.1283	0.12917	0.11873	0.11917	0.12117
		0.16257	0.15103	0.14563	0.15027	0.14663	0.13443	0.13467	0.13907
		0.1901	0.17593	0.17013	0.1747	0.1682	0.15297	0.15447	0.1599
		0.22323	0.20623	0.2001	0.20577	0.19257	0.17373	0.1776	0.18493
		0.26047	0.23993	0.2328	0.2374	0.21823	0.1956	0.20023	0.2068
		0.29987	0.27537	0.26937	0.27537	0.24093	0.21607	0.22393	0.23253
		0.33937	0.31417	0.31037	0.31227	0.2662	0.24057	0.25243	0.26027
		0.37533	0.34823	0.34287	0.3476	0.2852	0.26237	0.2718	0.28233
		0.40193	0.38673	0.38363	0.38817	0.2984	0.28193	0.28553	0.29497
		0.41417	0.4006	0.4061	0.41073	0.30547	0.30193	0.29633	0.30783
		0.42883	0.4143	0.41827	0.42233	0.30343	0.31883	0.29793	0.30707
		0.444	0.42837	0.43613	0.4408	0.2949	0.33023	0.28927	0.29807
		0.45813	0.44407	0.44973	0.45427	0.28083	0.34163	0.26967	0.27937
		0.46933	0.45653	0.46473	0.4677	0.26167	0.35193	0.25447	0.26193
		0.48307	0.47	0.4766	0.4817	0.24407	0.36447	0.23223	0.24153
		0.49223	0.48043	0.4884	0.49227	0.2217	0.37113	0.2135	0.22177
		0.5049	0.4924	0.50053	0.50147	0.20763	0.3809	0.20013	0.20587
		0.51647	0.50493	0.51017	0.5097	0.19303	0.38827	0.1869	0.1922
		0.5222	0.51247	0.51437	0.51507	0.17773	0.39067	0.17157	0.17647
		0.52383	0.51803	0.52183	0.52377	0.17013	0.39883	0.16167	0.16687
		0.5225	0.51793	0.52523	0.5281	0.16077	0.40357	0.15317	0.15723
		0.5203	0.5166	0.52627	0.52777	0.15363	0.40207	0.1471	0.14963
		0.52123	0.5156	0.52367	0.52773	0.14683	0.40087	0.14037	0.144
		0.52027	0.51497	0.52347	0.52603	0.13773	0.39957	0.13647	0.1391
		0.5197	0.51407	0.52237	0.52323	0.1307	0.3986	0.13067	0.1326
		0.5204	0.51327	0.52083	0.52257	0.12573	0.39803	0.1261	0.13003
		0.5181	0.51137	0.51797	0.5197	0.1205	0.3961	0.1208	0.12327
		0.5213	0.5128	0.52013	0.5209	0.11667	0.39503	0.11933	0.12307
		0.52077	0.5145	0.52127	0.52037	0.1126	0.39343	0.1166	0.1179
		0.52247	0.51403	0.5197	0.51933	0.1101	0.39163	0.1117	0.1136
		0.5222	0.51483	0.5209	0.5181	0.10723	0.39093	0.1077	0.10823
		0.5227	0.51673	0.52207	0.522	0.10547	0.39017	0.1059	0.10743
		0.52003	0.51427	0.51863	0.5166	0.102	0.38697	0.0998	0.10133
		0.51823	0.51473	0.51853	0.51753	0.1	0.38537	0.097167	0.098367
		0.51683	0.51337	0.5163	0.51663	0.097467	0.38287	0.093033	0.093033
		0.51477	0.51203	0.516	0.5162	0.093933	0.38093	0.092167	0.090667
		0.51607	0.51463	0.51503	0.51483	0.0935	0.38093	0.089833	0.085567
		0.51397	0.5116	0.5142	0.5156	0.090933	0.37723	0.0855	0.082933
		0.513	0.512	0.51487	0.5172	0.089133	0.3758	0.083733	0.082733
		0.5147	0.51193	0.51387	0.51517	0.088333	0.37507	0.0813	0.079533
		0.51243	0.51123	0.51213	0.5158	0.086333	0.3726	0.078867	0.078267
		0.51123	0.51177	0.5113	0.51307	0.084133	0.37073	0.076067	0.075733
		0.50843	0.50883	0.5079	0.51013	0.0811	0.3672	0.071033	0.070267
		0.51037	0.51083	0.511	0.51293	0.081733	0.36733	0.0719	0.072
		0.50713	0.50737	0.509	0.51127	0.0786	0.36263	0.068833	0.068533
		0.50833	0.50973	0.51223	0.51327	0.078467	0.36223	0.069067	0.068867
		0.50507	0.5069	0.50727	0.50947	0.075167	0.3581	0.0643	0.064333
		0.50663	0.50977	0.50977	0.51137	0.076567	0.35857	0.066033	0.0658
		0.50677	0.50957	0.50933	0.5097	0.075233	0.35767	0.0645	0.063167
		0.50277	0.5074	0.50833	0.51033	0.071933	0.3529	0.0621	0.062267
		0.50393	0.5092	0.50807	0.51047	0.072733	0.3523	0.062167	0.0616
		0.5027	0.50973	0.508	0.51043	0.071633	0.3503	0.061033	0.0607
		0.50267	0.5091	0.50873	0.50827	0.0703	0.34933	0.060633	0.058967
		0.49983	0.5073	0.50523	0.50733	0.0691	0.34703	0.058033	0.058367
		0.49947	0.5087	0.50577	0.50727	0.068267	0.3458	0.057333	0.058
		0.49637	0.50693	0.5014	0.50223	0.0654	0.34217	0.052133	0.053933
		0.4954	0.50593	0.50093	0.5026	0.064067	0.3397	0.0522	0.053633
		0.49743	0.50493	0.50173	0.50367	0.064867	0.3377	0.053	0.054233
		0.4959	0.50693	0.5024	0.5023	0.064967	0.3375	0.052833	0.053433
		0.49207	0.50333	0.50033	0.5017	0.064533	0.33413	0.0524	0.053367
		0.49383	0.505	0.4995	0.4994	0.064233	0.33367	0.0505	0.051433
		0.49143	0.50403	0.49723	0.50013	0.0639	0.33297	0.049	0.0513
		0.49007	0.5039	0.49557	0.49667	0.063467	0.33233	0.049467	0.050233
		0.48877	0.50317	0.4961	0.49677	0.062467	0.33103	0.050067	0.0507
STANDARD DEVIATION
		WT Lm NO MC	∆∆lysis-mon-iPE (NO MC)	∆lysis-mon (NO MMC)	∆lysis-iPE (NO MMC)	WT Lm MMC	∆∆lysis-mon-iPE MMC	∆lysis-mon MMC	∆lysis-iPE MMC	BLANK
0 s	0.0 °C	0.0067826	0.0055194	0.0032741	0.0041761	0.0019287	0.0048073	0.0050003	0.0058011	0.0081002
900 s	0.0 °C	0.0056695	0.0033081	0.0034646	0.0034828	0.0014	0.0042194	0.0040067	0.0063532	0.007346
1800 s	0.0 °C	0.0051316	0.0029816	0.0032254	0.0034962	0.0007	0.0038837	0.0036005	0.0052029	0.0083008
2700 s	0.0 °C	0.004979	0.002761	0.0034044	0.0039501	0.00015275	0.0039171	0.0042618	0.0051501	0.0081929
3600 s	0.0 °C	0.004857	0.0023643	0.0036226	0.0041235	0.00025166	0.0038682	0.0038004	0.0055076	0.0078399
4499 s	0.0 °C	0.0049893	0.0018903	0.0034847	0.0039323	0.00020817	0.0037554	0.0040509	0.0044004	0.0081206
5399 s	0.0 °C	0.0051033	0.0016862	0.0028378	0.0031628	0.00015275	0.0033561	0.0035005	0.003851	0.0081929
6299 s	0.0 °C	0.0057553	0.0023861	0.0030353	0.0035105	0.00050332	0.0030022	0.0038501	0.0038743	0.0084504
7199 s	0.0 °C	0.0055018	0.0015588	0.0029738	0.0037	0.00030551	0.0033719	0.0035043	0.0039209	0.0083803
8099 s	0.0 °C	0.0058287	0.0013796	0.0029547	0.0031644	0.00028868	0.0032187	0.0032517	0.0026539	0.0079223
8999 s	0.0 °C	0.0055519	0.0015695	0.0029501	0.0036364	0.00058595	0.0030022	0.0031974	0.0029006	0.0080728
9899 s	0.0 °C	0.0052048	0.0020551	0.0028378	0.0042509	0.0013077	0.0029939	0.0033561	0.0029052	0.0078886
10799 s	0.0 °C	0.0056924	0.0019348	0.0020257	0.0048508	0.0018248	0.0029023	0.003691	0.0039627	0.0079356
11699 s	0.0 °C	0.0057735	0.0023965	0.0023259	0.0047032	0.0020984	0.0032357	0.0037873	0.0022605	0.0075107
12599 s	0.0 °C	0.0059775	0.0025357	0.0023259	0.0053703	0.0021502	0.0027074	0.003296	0.003166	0.007637
13499 s	0.0 °C	0.0062644	0.0025423	0.0023798	0.0051423	0.0020033	0.0020984	0.0033181	0.0024007	0.0073853
14399 s	0.0 °C	0.005777	0.0014189	0.001179	0.0047057	0.0026388	0.0020075	0.0031021	0.0034152	0.0083345
15299 s	0.0 °C	0.0050767	0.003828	0.00015275	0.0047571	0.0032578	0.0030925	0.0034239	0.0024249	0.0080376
16199 s	0.0 °C	0.0058966	0.0024705	0.0019858	0.0047596	0.0027514	0.0023352	0.0034298	0.0042194	0.0077216
17099 s	0.0 °C	0.0058129	0.0028024	0.0019399	0.0037643	0.0031432	0.0034511	0.0043863	0.0038889	0.0078258
17999 s	0.0 °C	0.0055175	0.0022517	0.001365	0.0038527	0.0027006	0.0038657	0.0039887	0.0036042	0.0071988
18899 s	0.0 °C	0.0058046	0.0033867	0.0012662	0.0038158	0.0026026	0.0033828	0.0049325	0.0043	0.0072127
19799 s	0.0 °C	0.0062405	0.0024173	0.001106	0.0039552	0.0023259	0.0033292	0.0044643	0.0045611	0.005577
20699 s	0.0 °C	0.0056323	0.0032909	0.0020075	0.0040632	0.0019425	0.0043616	0.0051248	0.0055148	0.0071141
21599 s	0.0 °C	0.0049729	0.0029138	0.0017926	0.0041102	0.0019655	0.0035157	0.0050362	0.0055896	0.0074272
22499 s	0.0 °C	0.0053357	0.0031765	0.002203	0.002928	0.0011676	0.0044396	0.0047438	0.0046544	0.0072132
23399 s	0.0 °C	0.0054065	0.0026858	0.0024434	0.0022189	0.0015011	0.0045574	0.0045214	0.0052003	0.0072803
24299 s	0.0 °C	0.0052259	0.0014978	0.0018037	0.0022121	0.0014189	0.0048748	0.004423	0.0053613	0.0048042
25199 s	0.0 °C	0.0065653	0.0020257	0.00020817	0.0021378	0.0014468	0.0042063	0.0046357	0.0059228	0.0077216
26099 s	0.0 °C	0.0071347	0.0022591	0.0021455	0.0037166	0.0014933	0.0052943	0.0054065	0.0060335	0.0065317
26999 s	0.0 °C	0.0067816	0.0025239	0.0026577	0.0035921	0.0017039	0.0061978	0.0056027	0.0052558	0.0079925
27899 s	0.0 °C	0.007093	0.0023502	0.0028042	0.0031321	0.0030116	0.0057012	0.0054602	0.0065684	0.0069472
28799 s	0.0 °C	0.0075448	0.0028006	0.0030238	0.0037323	0.0036497	0.0060797	0.0054921	0.0065378	0.00706
29699 s	0.0 °C	0.0082656	0.0022121	0.0036116	0.0036856	0.0032696	0.0063174	0.0059079	0.0054507	0.0083648
30599 s	0.0 °C	0.0085594	0.001893	0.0025357	0.0046436	0.0031097	0.0065643	0.005116	0.0053	0.0080133
31499 s	0.0 °C	0.0080711	0.0037162	0.0020785	0.0048336	0.0030238	0.0070939	0.0046058	0.005009	0.0077106
32399 s	0.0 °C	0.0077788	0.0026514	0.0029771	0.0055973	0.003371	0.007407	0.0048128	0.0069501	0.0084071
33299 s	0.0 °C	0.0072028	0.0026839	0.0035341	0.0058275	0.0038214	0.0068923	0.0045709	0.0060468	0.0074809
34199 s	0.0 °C	0.007221	0.0026211	0.003453	0.0061147	0.0042477	0.0061506	0.0041004	0.0056128	0.0069501
35099 s	0.0 °C	0.0078258	0.0040286	0.0030892	0.0067174	0.0043139	0.0066551	0.0037233	0.0046861	0.0072597
35999 s	0.0 °C	0.0079019	0.0038553	0.0035346	0.0068695	0.0039107	0.007333	0.0032047	0.0051404	0.007518
36899 s	0.0 °C	0.007502	0.0040154	0.0047634	0.0073664	0.0045523	0.0079286	0.0040154	0.0042568	0.0077138
37799 s	0.0 °C	0.0066506	0.003751	0.0050388	0.0075664	0.0043616	0.0084287	0.0032929	0.0045391	0.0074594
38699 s	0.0 °C	0.0061744	0.0041073	0.0043662	0.0073501	0.0050507	0.0085282	0.0020429	0.0062613	0.0070571
39599 s	0.0 °C	0.0056889	0.0041797	0.0048014	0.0077513	0.0057026	0.0090349	0.0030022	0.0039716	0.0071598
40499 s	0.0 °C	0.0060119	0.0047585	0.0045622	0.0073214	0.0051856	0.0085331	0.0031182	0.0064733	0.0075505
41399 s	0.0 °C	0.0055435	0.003722	0.0032005	0.0067649	0.0062501	0.0093072	0.0034312	0.0062132	0.0078564
42299 s	0.0 °C	0.0054976	0.0038004	0.0025541	0.0055048	0.0058412	0.009648	0.0050685	0.005866	0.0076029
43199 s	0.0 °C	0.0060506	0.0038527	0.0021079	0.0050639	0.0056359	0.0096002	0.0054672	0.0052205	0.0078173
44099 s	0.0 °C	0.0053013	0.0041065	0.0020033	0.0041037	0.005862	0.0095645	0.0049973	0.0068574	0.0079
44999 s	0.0 °C	0.0054308	0.0047014	0.0019079	0.0041004	0.0062613	0.010144	0.0045654	0.0049642	0.0072083
45899 s	0.0 °C	0.0054443	0.0047571	0.0019009	0.0037363	0.0057292	0.010137	0.0041146	0.0042665	0.0051791
46799 s	0.0 °C	0.0051326	0.0039171	0.0024269	0.0036896	0.0059551	0.010306	0.0043509	0.0038432	0.0074
47699 s	0.0 °C	0.0046822	0.0051394	0.0028792	0.0043409	0.0060233	0.0099158	0.0050063	0.0043432	0.0057297
48599 s	0.0 °C	0.0049122	0.0035171	0.0028618	0.0041956	0.0064049	0.010666	0.0045081	0.0039501	0.0073867
49499 s	0.0 °C	0.0045446	0.0036964	0.0036747	0.004389	0.005658	0.010921	0.004729	0.004194	0.0059501
50399 s	0.0 °C	0.0045902	0.0035105	0.0037581	0.0045369	0.0066161	0.012186	0.0050764	0.0044095	0.007257
51299 s	0.0 °C	0.0041065	0.0037166	0.0038118	0.0050718	0.006	0.012362	0.0047983	0.0038501	0.0070316
52199 s	0.0 °C	0.0041243	0.0029263	0.0038889	0.0048003	0.0062067	0.012926	0.0044837	0.0036346	0.0078341
53099 s	0.0 °C	0.0043432	0.0036097	0.0042572	0.0049359	0.0059003	0.013116	0.0050649	0.003851	0.0077891
53999 s	0.0 °C	0.0042922	0.0030116	0.0041525	0.0052048	0.0063506	0.0134	0.004993	0.003807	0.0070059
54899 s	0.0 °C	0.0040951	0.0035218	0.0043085	0.004859	0.0066455	0.014235	0.0045797	0.0028618	0.0077358
55799 s	0.0 °C	0.0043966	0.0030353	0.0042438	0.0049386	0.0062051	0.013907	0.0045967	0.0024786	0.0080996
56699 s	0.0 °C	0.0040037	0.0027301	0.0045902	0.0049366	0.0059573	0.013742	0.0044467	0.0035388	0.0082033
57599 s	0.0 °C	0.0043509	0.0037314	0.0045457	0.0046231	0.0052003	0.013907	0.0041861	0.0034847	0.0068039
58499 s	0.0 °C	0.0041405	0.0026627	0.0047655	0.0052444	0.0054096	0.015535	0.003147	0.0033719	0.0043547
59399 s	0.0 °C	0.0040951	0.0049275	0.0048539	0.0049085	0.0042736	0.015858	0.0028589	0.0039	0.0073853
60299 s	0.0 °C	0.0044736	0.0042852	0.0052539	0.0054354	0.0045078	0.01631	0.0024786	0.0042028	0.0078105
61199 s	0.0 °C	0.0044636	0.0054123	0.005404	0.0056347	0.0039273	0.016329	0.0028478	0.0038837	0.0070548
62099 s	0.0 °C	0.0044658	0.0040204	0.005666	0.005428	0.0041789	0.017374	0.0031501	0.003365	0.0072514
62999 s	0.0 °C	0.0042884	0.0047843	0.0055507	0.0052202	0.0045786	0.017254	0.0032501	0.0044636	0.0077501
63899 s	0.0 °C	0.0047962	0.004668	0.0063571	0.0055717	0.0037608	0.017312	0.0036295	0.0037314	0.0075743
64799 s	0.0 °C	0.0044576	0.004194	0.0059433	0.0049568	0.0039686	0.017582	0.0036014	0.0040154	0.0073228
	REDUCING NUMBER OF POINTS
	MEAN	WT Lm NO MC	∆∆lysis-mon-iPE (NO MC)	∆lysis-mon (NO MMC)	∆lysis-iPE (NO MMC)	WT Lm MMC	∆∆lysis-mon-iPE MMC	∆lysis-mon MMC	∆lysis-iPE MMC
	0	0.0431	0.044967	0.039933	0.043533	0.036233	0.039533	0.0348	0.037067
	0.75	0.056467	0.0569	0.050967	0.055533	0.050333	0.049733	0.0466	0.0492
	1.5	0.090133	0.0859	0.0812	0.0838	0.0853	0.0808	0.0781	0.078967
	2.25	0.1392	0.1296	0.12543	0.1283	0.12917	0.11873	0.11917	0.12117
	3	0.22323	0.20623	0.2001	0.20577	0.19257	0.17373	0.1776	0.18493
	3.75	0.33937	0.31417	0.31037	0.31227	0.2662	0.24057	0.25243	0.26027
	4.5	0.41417	0.4006	0.4061	0.41073	0.30547	0.30193	0.29633	0.30783
	5.25	0.45813	0.44407	0.44973	0.45427	0.28083	0.34163	0.26967	0.27937
	6	0.49223	0.48043	0.4884	0.49227	0.2217	0.37113	0.2135	0.22177
	6.75	0.5222	0.51247	0.51437	0.51507	0.17773	0.39067	0.17157	0.17647
	7.5	0.5203	0.5166	0.52627	0.52777	0.15363	0.40207	0.1471	0.14963
	8.25	0.5197	0.51407	0.52237	0.52323	0.1307	0.3986	0.13067	0.1326
	9	0.5213	0.5128	0.52013	0.5209	0.11667	0.39503	0.11933	0.12307
	9.75	0.5222	0.51483	0.5209	0.5181	0.10723	0.39093	0.1077	0.10823
	10.5	0.51823	0.51473	0.51853	0.51753	0.1	0.38537	0.097167	0.098367
	11.25	0.51607	0.51463	0.51503	0.51483	0.0935	0.38093	0.089833	0.085567
	12	0.5147	0.51193	0.51387	0.51517	0.088333	0.37507	0.0813	0.079533
	12.75	0.50843	0.50883	0.5079	0.51013	0.0811	0.3672	0.071033	0.070267
	13.5	0.50833	0.50973	0.51223	0.51327	0.078467	0.36223	0.069067	0.068867
	14.25	0.50677	0.50957	0.50933	0.5097	0.075233	0.35767	0.0645	0.063167
	15	0.5027	0.50973	0.508	0.51043	0.071633	0.3503	0.061033	0.0607
	15.75	0.49947	0.5087	0.50577	0.50727	0.068267	0.3458	0.057333	0.058
	16.5	0.49743	0.50493	0.50173	0.50367	0.064867	0.3377	0.053	0.054233
	17.25	0.49383	0.505	0.4995	0.4994	0.064233	0.33367	0.0505	0.051433
	18	0.48877	0.50317	0.4961	0.49677	0.062467	0.33103	0.050067	0.0507
	STD	WT Lm NO MC	∆∆lysis-mon-iPE (NO MC)	∆lysis-mon (NO MMC)	∆lysis-iPE (NO MMC)	WT Lm MMC	∆∆lysis-mon-iPE MMC	∆lysis-mon MMC	∆lysis-iPE MMC
	0	0.0067826	0.0055194	0.0032741	0.0041761	0.0019287	0.0048073	0.0050003	0.0058011
	0.75	0.004979	0.002761	0.0034044	0.0039501	0.00015275	0.0039171	0.0042618	0.0051501
	1.5	0.0051033	0.0016862	0.0028378	0.0031628	0.00015275	0.0033561	0.0035005	0.003851
	2.25	0.0058287	0.0013796	0.0029547	0.0031644	0.00028868	0.0032187	0.0032517	0.0026539
	3	0.0056924	0.0019348	0.0020257	0.0048508	0.0018248	0.0029023	0.003691	0.0039627
	3.75	0.0062644	0.0025423	0.0023798	0.0051423	0.0020033	0.0020984	0.0033181	0.0024007
	4.5	0.0058966	0.0024705	0.0019858	0.0047596	0.0027514	0.0023352	0.0034298	0.0042194
	5.25	0.0058046	0.0033867	0.0012662	0.0038158	0.0026026	0.0033828	0.0049325	0.0043
	6	0.0049729	0.0029138	0.0017926	0.0041102	0.0019655	0.0035157	0.0050362	0.0055896
	6.75	0.0052259	0.0014978	0.0018037	0.0022121	0.0014189	0.0048748	0.004423	0.0053613
	7.5	0.0067816	0.0025239	0.0026577	0.0035921	0.0017039	0.0061978	0.0056027	0.0052558
	8.25	0.0082656	0.0022121	0.0036116	0.0036856	0.0032696	0.0063174	0.0059079	0.0054507
	9	0.0077788	0.0026514	0.0029771	0.0055973	0.003371	0.007407	0.0048128	0.0069501
	9.75	0.0078258	0.0040286	0.0030892	0.0067174	0.0043139	0.0066551	0.0037233	0.0046861
	10.5	0.0066506	0.003751	0.0050388	0.0075664	0.0043616	0.0084287	0.0032929	0.0045391
	11.25	0.0060119	0.0047585	0.0045622	0.0073214	0.0051856	0.0085331	0.0031182	0.0064733
	12	0.0060506	0.0038527	0.0021079	0.0050639	0.0056359	0.0096002	0.0054672	0.0052205
	12.75	0.0054443	0.0047571	0.0019009	0.0037363	0.0057292	0.010137	0.0041146	0.0042665
	13.5	0.0049122	0.0035171	0.0028618	0.0041956	0.0064049	0.010666	0.0045081	0.0039501
	14.25	0.0041065	0.0037166	0.0038118	0.0050718	0.006	0.012362	0.0047983	0.0038501
	15	0.0042922	0.0030116	0.0041525	0.0052048	0.0063506	0.0134	0.004993	0.003807
	15.75	0.0040037	0.0027301	0.0045902	0.0049366	0.0059573	0.013742	0.0044467	0.0035388
	16.5	0.0040951	0.0049275	0.0048539	0.0049085	0.0042736	0.015858	0.0028589	0.0039
	17.25	0.0044658	0.0040204	0.005666	0.005428	0.0041789	0.017374	0.0031501	0.003365
	18	0.0044576	0.004194	0.0059433	0.0049568	0.0039686	0.017582	0.0036014	0.0040154
						#DIV/0!				#DIV/0!					#DIV/0!					#DIV/0!
						#DIV/0!				#DIV/0!					#DIV/0!					#DIV/0!
						#DIV/0!				#DIV/0!					#DIV/0!					#DIV/0!
						#DIV/0!				#DIV/0!					#DIV/0!					#DIV/0!
						#DIV/0!				#DIV/0!					#DIV/0!					#DIV/0!
						#DIV/0!				#DIV/0!					#DIV/0!					#DIV/0!
						#DIV/0!				#DIV/0!					#DIV/0!					#DIV/0!

## Sheet: Fig 1B
Fig 1B
Data shown in the figure is a mean of three independent biological experiments N=3. Standard deviation is presented.
	WT Lm -MC	WT Lm+MC	∆int+MC
rep1	54000	19000000	120
rep2	4000	15200000	110
rep3	10000	20640000	0
rep4		29280000
av	22666.7	21030000	76.6667
std	22291	5.15569e+06	54.365

## Sheet: Fig1C
Fig 1C
Data shown in the manuscript is a representetive repeat (rep1) of three independent biological experiments.
		rep1 (in the manuscript)						rep2					rep3			Target cells

## Sheet: Fig 1D
Fig 1D	Intracellular growth
Data shown in the manuscript is of one biological repeat (rep1). Two more biological repeats are shown here (rep2 and rep3).
Mean and standard deviation of technical triplicates
rep1
	WT L.m.					∆(hol-lys)ϕ/∆(hol-lys)mon
time (h)	2	3	4	6		2	3	4	6
	19	55	15	34		23	37	24	28
	13	58	12	23		22	48	15	31
		38	16	28		18			28
av	16	50.3333	14.3333	28.3333		21	42.5	19.5	29
std	4.24264	10.7858	2.08167	5.50757		2.64575	7.77817	6.36396	1.73205
av*dilution factor	6400	20133.3	28666.7	56666.7		8400	17000	39000	58000
std*dilution factor	1697.06	4314.32	4163.33	11015.1		1058.3	3111.27	12727.9	3464.1
rep2
	WT L.m.					∆(hol-lys)ϕ/∆(hol-lys)mon
time (h)	2	3	4	6		2	3	4	6
	18	15	18	25		25	16	13	20
	7	16	17	20		14	14	23	13
	12	10	17	18		6			21
av	12.3333	13.6667	17.3333	21		15	15	18	18
std	5.50757	3.21455	0.57735	3.60555		9.53939	1.41421	7.07107	4.3589
av*dilution factor	4933.33	5466.67	34666.7	42000		6000	6000	36000	36000
std*dilution factor	2203.03	1285.82	1154.7	7211.1		3815.76	565.685	14142.1	8717.8
rep3
	WT L.m.					∆(hol-lys)ϕ/∆(hol-lys)mon
time (h)	2	3	4	6		2	3	4	6
	40	30	50	58		35	28	34	30
	35	30	50	65		30	35	30	50
	37	29	31				35		58
av	37.3333	29.6667	43.6667	61.5		32.5	32.6667	32	46
std	2.51661	0.57735	10.9697	4.94975		3.53553	4.04145	2.82843	14.4222
av*dilution factor	14933.3	11866.7	17466.7	123000		13000	13066.7	12800	92000
std*dilution factor	1006.64	230.94	4387.86	9899.49		1414.21	1616.58	1131.37	28844.4

## Sheet: Fig 1E
Fig 1E
A study of three independent biological experiments.
Gene expression data analysis and statistics were generated by nSolver Analysis Software 4.0
Gene Expression Data Analysis generated by nSolver Analysis Software 4.0
		RAW data										Normalized data
		Log phase bacteria (in BHI)			Intracellular			SOS (4 hours post UV)				Log phase bacteria (in BHI)			Intracellular			SOS (4 hours post UV)				Relative count
		Sample 1	Sample 2	Sample 3	Sample 1	Sample 2	Sample 3	Sample 1	Sample 2	Sample 3		Sample 1	Sample 2	Sample 3	Sample 1	Sample 2	Sample 3	Sample 1	Sample 2	Sample 3		Intracellular	Log phase	Intracellular vs. Log phase	P value of: Intracellular vs. Log phase	t-statistic of: Intracellular vs. Log phase	SOS	Log phase	SOS vs. Log phase	P value of: SOS vs. Log phase	t-statistic of: SOS vs. Log phase
φ10403s	LMRG_01553 holin	779	947	350	322	96	198	423	325	449		326.66	434.05	114.23	130.75	57.49	101.36	3230.25	7545.82	2913.59		91.33	253.01	0.36	0.0649979	-3.03832	4141.18	253.01	16.37	0.0276993	5.42553
	LMRG_01554 lysin	1212	1511	503	703	165	378	506	397	609		513.85	699.41	166.32	295.25	105.86	203.92	3905.85	9328.09	4014.34		185.41	391	0.47	0.111586	-2.22125	5268.75	391	13.48	0.0400317	4.61304
monocin	LMRG_02377 holin	47622	48667	16612	2790	2291	3141	17972	13370	19438		20577.6	22886.3	5650.85	1196.35	1596.41	1778.18	146076	330457	133552		1503.12	13857.8	0.11	0.0185057	-5.36562	186115	13857.8	13.43	0.0452947	4.37537
	LMRG_02378 lysin	46982	46961	16505	2949	2517	3403	19731	15136	22167		20300.9	22083.6	5614.42	1265	1754.85	1927.46	160394	374172	152327		1623.45	13602.9	0.12	0.018585	-5.19159	209096	13602.9	15.37	0.0384741	4.72946
nSolver:
Normalization uses a combination of Positive Control Normalization, which uses synthetic positive control targets, and CodeSet Content Normalization, which uses housekeeping genes, to apply a sample-specific correction factor to all the target probes within that sample lane.

## Sheet: Fig2A,D
Fig 2A D	Intracellular growth
Data shown in the manuscript is of one biological repeat (rep1). Two more biological repeats are shown here (rep2 and rep3) and also in Fig S2.
Mean and standard deviation of technical triplicates
rep1			WT L.m.					∆mon					∆mon+pPL2-comK
		t	2	3	4	6		2	3	4	6		2	3	4	6
			50	58	35	70		38	25	19	25		60	55	33	70
			38	45	31	63		40	28	21	30		40	57	33	70
						75			30		30		38	40	27	50
		av	44	51.5	33	69.3333		39	27.6667	20	28.3333		46	50.6667	31	63.3333
		std	8.48528	9.19239	2.82843	6.02771		1.41421	2.51661	1.41421	2.88675		12.1655	9.29157	3.4641	11.547
		av*dilution factor	8800	10300	33000	69333.3		7800	5533.33	20000	28333.3		9200	10133.3	31000	63333.3
		std*dilution factor	1697.06	1838.48	2828.43	6027.71		282.843	503.322	1414.21	2886.75		2433.11	1858.31	3464.1	11547
			∆ϕ					∆mon/∆ϕ
		t	2	3	4	6		2	3	4	6
			50	45	38	80		40	55	28	65
			35	47	40	70		30	65	26	55
			47	70	30	75		45		35	70
		av	44	54	36	75		38.3333	60	29.6667	63.3333
		std	7.93725	13.8924	5.2915	5		7.63763	7.07107	4.72582	7.63763
		av*dilution factor	8800	10800	36000	75000		7666.67	12000	29666.7	63333.3
		std*dilution factor	1587.45	2778.49	5291.5	5000		1527.53	1414.21	4725.82	7637.63
rep2
			WT L.m.					∆mon/∆ϕ					∆ϕ
		t	2	4	6	8		2	4	6	8		2	4	6	8
			10	13	20	21		8	9		15		7	11	13	18
				12	21	20		8	6	24	20		6	9	13	30
			8	8	25			8	12	28	16		5		11	30
		av	9	11	22	20.5		8	9	26	17		6	10	12.3333	26
		std	1.41421	2.64575	2.64575	0.707107		0	3	2.82843	2.64575		1	1.41421	1.1547	6.9282
		av	18000	22000	44000	41000	0	16000	18000	52000	34000	0	12000	20000	24666.7	52000
		std	2828.43	5291.5	5291.5	1414.21	0	0	6000	5656.85	5291.5	0	2000	2828.43	2309.4	13856.4
			WT L.m.						∆mon
		t	2	3	4	6			2	3	4	6
			33	20	27	80			35	5	15	30
			25	11	24	60			16	8	14	27
						40			31	3		26
		av	29	15.5	25.5	60			27.3333	5.33333	14.5	27.6667
		std	5.65685	6.36396	2.12132	20			10.0167	2.51661	0.707107	2.08167
		av*dilution factor	11600	31000	51000	120000			10933.3	10666.7	29000	55333.3
		std*dilution factor	2262.74	12727.9	4242.64	40000			4006.66	5033.22	1414.21	4163.33
			WT L.m.					∆mon+pPL2-comK
		t	2	3	4	6		2	3	4	6
			36	36	30	72		25	25	22	40
			46	35	23	60		36	26	34	80
				30	40				30	28
		av	41	33.6667	31	66		30.5	27	28	60
		std	7.07107	3.21455	8.544	8.48528		7.77817	2.64575	6	28.2843
		av*dilution factor	8200	6733.33	31000	66000		6100	5400	28000	60000
		std*dilution factor	1414.21	642.91	8544	8485.28		1555.63	529.15	6000	28284.3
rep3
		WT L.m.					∆mon/∆ϕ					∆ϕ
		2	4	6			2	4	6			2	4	6
	t	13	25	17			14	31	15			16	45	11
		16	21	19			20	45	10			13	25	13
							20	40					22
	av	14.5	23	18			18	38.6667	12.5			14.5	30.6667	12
	std	2.12132	2.82843	1.41421			3.4641	7.0946	3.53553			2.12132	12.5033	1.41421
	av*dilution factor	29000	46000	180000		0	36000	77333.3	125000		0	29000	61333.3	120000
	std*dilution factor	4242.64	5656.85	14142.1		0	6928.2	14189.2	35355.3		0	4242.64	25006.7	14142.1
		WT L.m.					∆mon+pPL2-comK
	t	2	3	4	6		2	3	4	6
		580	510	1000	45		740	740	1220	60
		580	420	1300	50		520	740	1060	65
				1240			640		1140
		580	465	1180	47.5		633.333	740	1140	62.5
		0	63.6396	158.745	3.53553		110.151	0	80	3.53553
		58000	46500	236000	237500		63333.3	74000	228000	312500
		0	6363.96	31749	17677.7		11015.1	0	16000	17677.7
		WT L.m.						∆mon
	t	2	3	4	6		2	3	4	6
		12	14	38			15	7	28	30
		21	16	37	9		12	9	19	23
			36	62	8		13	7	11	31
		16.5	22	45.6667	8.5		13.3333	7.66667	19.3333	28
		6.36396	12.1655	14.1539	0.707107		1.52753	1.1547	8.5049	4.3589
		2640	3520	7306.67	10880		2133.33	1226.67	3093.33	4480
		1018.23	1946.48	2264.63	905.097		244.404	184.752	1360.78	697.424

## Sheet: Fig2B
Fig 2B
Data shown in the figure is a mean of three independent biological experiments N=3. Standard deviation is presented.
Statistics was performed by t-test
rep1																WT Lm	∆mon	∆mon/∆ϕ	∆mon+pPL2-comK
	WT Lm			∆mon			∆mon/∆ϕ			∆mon+pPL2-comK						72.2689	54.5455	77.931	77.027
	phagosomal	cytosolic	total	phagosomal	cytosolic	total	phagosomal	cytosolic	total	phagosomal	cytosolic	total				73.0496	52.9915	72.2892	68.6957
		15	20		13	18		42	50		20	31				65.5172	41.8182	63.2184	64.2336
		47	61		19	42		32	43		38	47			AV	70.2786	49.785	71.1462	69.9854
		24	38		31	50		39	52		56	70			STD	3.38184	5.66902	6.06054	5.30193
					27	55									t-test		0.0117779	0.868264	0.950596
	33	86	119	75	90	165	32	113	145	34	114	148
% escape	27.7311	72.2689		45.4545	54.5455		22.069	77.931		22.973	77.027
	chitest				1.12713e-06			0.0108937			0.00858779
	mutant vs WT
rep2	WT Lm			∆mon			∆mon/∆ϕ			∆mon+pPL2-comK
	phagosomal	cytosolic	total	phagosomal	cytosolic	total	phagosomal	cytosolic	total	phagosomal	cytosolic	total
		20	32		10	33		59	80		35	59
		47	64		23	43		14	25		75	96
		36	45		29	41		47	61		48	75
	38	103	141	55	62	117	46	120	166	72	158	230
% escape	26.9504	73.0496		47.0085	52.9915		27.7108	72.2892		31.3043	68.6957
	chitest				1.27606e-08			0.0512637			2.97352e-09
	mutant vs WT
rep3	WT Lm			∆mon			∆mon/∆ϕ			∆mon+pPL2-comK
	phagosomal	cytosolic	total	phagosomal	cytosolic	total	phagosomal	cytosolic	total	phagosomal	cytosolic	total
		10	17		18	50		13	19		36	52
		15	24		12	29		14	26		42	60
		32	46		16	31		28	42		10	25
	30	57	87	64	46	110	32	55	87	49	88	137
% escape	34.4828	65.5172		58.1818	41.8182		36.7816	63.2184		35.7664	64.2336
	chitest				5.39146e-06			0.656562			1.89919e-05
	mutant vs WT

## Sheet: Fig 2C
Fig 2C
Statistics was performed by Software of Step-One RT-PCR System (Applied Biosystems)
The error bar represents 95% confidence interval
rep1			RQ	Rqmin	Rqmax	bar-	bar+
		WT Lm	1	0.724489	1.38028	0.275511	0.380284
		∆mon	0
		∆int	0
rep2			RQ	Rqmin	Rqmax	bar-	bar+
		WT Lm	1	0.937687	1.06645	0.0623128	0.0664538
		∆mon	0
		∆int	0
rep3			RQ	Rqmin	Rqmax	bar-	bar+
		WT Lm	1	0.699152	1.43031	0.300848	0.430305
		∆mon	0.017678	0.00776109	0.0402665	0.00991691	0.0225885
		∆int	0.0129486	0.010264	0.0163356	0.00268469	0.00338691

## Sheet: Fig 3A
Fig 3A
A study of three independent biological experiments.
Gene expression data analysis and statistics were generated by nSolver Analysis Software 4.0
		RAW data										*Normalized data
		Log phase bacteria (in BHI)			Intracellular			SOS (4 hours post UV)				Log phase bacteria (in BHI)			Intracellular			SOS (4 hours post UV)				Relative count
		Sample 1	Sample 2	Sample 3	Sample 1	Sample 2	Sample 3	Sample 1	Sample 2	Sample 3		Sample 1	Sample 2	Sample 3	Sample 1	Sample 2	Sample 3	Sample 1	Sample 2	Sample 3		Intracellular	Log phase	Intracellular vs. Log phase	P value of: Intracellular vs. Log phase	t-statistic of: Intracellular vs. Log phase	SOS	Log phase	SOS vs. Log phase	P value of: SOS vs. Log phase	t-statistic of: SOS vs. Log phase
	LMRG_02362 mpaR	1980	2820	1965	4623	3121	2712	478	367	644		845.87	1315.29	664.08	1987.79	2178.32	1533.75	3677.94	8585.48	4255.13		1879.67	904.03	2.08	0.218619	1.51896	5121.85	904.03	5.67	0.0177729	5.60426
	LMRG_02363 cI-like repressor	1960	2359	1605	3248	2368	2246	609	424	593		837.22	1098.39	541.52	1394.1	1650.39	1268.24	4744.25	9996.44	3904.27		1428.99	792.63	1.8	0.442492	0.877723	5699.69	792.63	7.19	0.0139989	6.49525
	LMRG_02364 lmaD	7147	7866	2745	2466	2144	2287	4593	3431	4670		3079.64	3689.44	929.64	1056.46	1493.34	1291.6	37173.3	84430.7	31952.8		1267.79	2194.11	0.58	0.155917	-2.00148	46460.1	2194.11	21.17	0.026843	5.56766
	LMRG_02365 lmaC	8308	8429	2974	2730	2213	2326	4622	3514	4728		3581.55	3954.33	1007.61	1170.45	1541.72	1313.82	37409.4	86485.2	32351.8		1333.41	2425.56	0.55	0.148977	-2.10645	47127.4	2425.56	19.43	0.0297339	5.26735
	LMRG_02366 lmaB	65679	61150	18494	2579	2018	3001	25112	18403	26088		28383.9	28759.5	6291.6	1105.25	1405	1698.41	204194	455042	179302		1381.64	17253.3	0.08	0.020155	-5.40446	255404	17253.3	14.8	0.0518836	4.09184
	LMRG_02367 lmaA	69300	66923	21504	2966	2434	3594	25565	19188	27731		29949.3	31475.7	7316.39	1272.34	1696.66	2036.29	207882	474474	190606		1638.12	19035	0.09	0.017206	-5.47502	265902	19035	13.97	0.0492923	4.19294
	LMRG_02368	34711	34391	11088	1469	1165	1756	12007	9148	13657		14996	16169.4	3770.13	625.99	806.96	989.06	97521.9	225947	93780.7		793.5	9705.29	0.08	0.0164092	-5.64177	127372	9705.29	13.12	0.0512614	4.11173
	LMRG_02369	58199	56565	19401	2611	2075	3214	24589	18494	27826		25150.2	26602.3	6600.4	1119.07	1444.97	1819.77	199937	457295	191259		1432.99	16406.3	0.09	0.0148313	-5.67411	259560	16406.3	15.82	0.0402095	4.67414
	LMRG_02370	47377	45147	15874	2162	1765	2647	18684	13699	20483		20471.7	21230.1	5399.59	925.2	1227.63	1496.72	151872	338601	140742		1193.48	13288.9	0.09	0.0145955	-5.66379	193432	13288.9	14.56	0.0426807	4.5485
	LMRG_02371	26979	24746	8933	1231	988	1349	7264	4799	7719		11653.3	11631.5	3036.43	523.22	682.87	757.16	58914.8	118294	52929		646.75	7438.45	0.09	0.0157676	-5.85401	71717.7	7438.45	9.64	0.0655678	3.68881
	LMRG_02372	42663	41889	13749	1966	1547	2374	14354	10112	15808		18433.7	19697.2	4676.1	840.57	1074.79	1341.17	116626	249810	108579		1066.09	11929.8	0.09	0.017013	-5.51171	146797	11929.8	12.31	0.0548799	4.03494
	LMRG_02373	43799	41750	14931	2096	1660	2357	16894	13270	19622		18924.8	19631.8	5078.53	896.7	1154.01	1331.49	137301	327982	134818		1112.75	12356.9	0.09	0.015528	-5.81647	182428	12356.9	14.76	0.0399658	4.6148
	LMRG_02374	52029	51231	17925	2652	2031	2955	18167	13189	20052		22482.8	24092.7	6097.88	1136.77	1414.12	1672.21	147663	325977	137776		1390.43	14892.6	0.09	0.0166535	-5.74506	187879	14892.6	12.62	0.0484024	4.27418
	LMRG_02375	46954	47296	16781	2621	1987	2873	17706	13582	20224		20288.8	22241.2	5708.38	1123.38	1383.27	1625.48	143911	335705	138960		1361.88	13708.1	0.1	0.0169627	-5.72669	188646	13708.1	13.76	0.0419697	4.53027
	LMRG_02376	27579	27362	9580	1793	1386	1855	12939	10193	14373		11912.7	12862.3	3256.71	765.88	961.91	1045.46	105108	251815	98706.5		916.64	7931.75	0.12	0.0212224	-5.35935	137728	7931.75	17.36	0.0341298	4.95594
	LMRG_02377 holin	47622	48667	16612	2790	2291	3141	17972	13370	19438		20577.6	22886.3	5650.85	1196.35	1596.41	1778.18	146076	330457	133552		1503.12	13857.8	0.11	0.0185057	-5.36562	186115	13857.8	13.43	0.0452947	4.37537
	LMRG_02378 lysin	46982	46961	16505	2949	2517	3403	19731	15136	22167		20300.9	22083.6	5614.42	1265	1754.85	1927.46	160394	374172	152327		1623.45	13602.9	0.12	0.018585	-5.19159	209096	13602.9	15.37	0.0384741	4.72946
Normalization uses a combination of Positive Control Normalization, which uses synthetic positive control targets, and CodeSet Content Normalization, which uses housekeeping genes, to apply a sample-specific correction factor to all the target probes within that sample lane.

[truncated: 17 more sheets: Fig 3B, Fig 3C, Fig 3D, Fig 4A, Fig 4B, Fig4C, Fig4D, Fig 5A, Fig 5B, Fig 6A, Fig 6B, Fig 6C, Fig 7C+S6, FigS2, FigS4, Fig S7, Sheet1]
